# Supplementary material for: Characteristics of Microstructural Changes Associated with Glioma Related Epilepsy: A Diffusion Tensor Imaging (DTI) Study
Source: Brain Sci. 2022 Aug 31;12(9):1169. doi: 10.3390/brainsci12091169 (PMC9496781; doi:10.3390/brainsci12091169)
Supplement: Supplementary file 1 [file brainsci-12-01169-s001.zip]

Archive with 1 entries (1 files):
- brainsci-1826279-supplementary.pdf
